# Supplementary material for: No Sting in the Tail for Sterile Bisex Queensland Fruit Fly (Bactrocera tryoni Froggatt) Release Programs
Source: Insects. 2022 Mar 9;13(3):269. doi: 10.3390/insects13030269 (PMC8952853; doi:10.3390/insects13030269)
Supplement: Supplementary file 1 [file insects-13-00269-s001.zip]

Archive with 1 entries (1 files):
- insects-1555522-supplementary.pdf
